# Supplementary material for: Identification of CD203c as a New Basophil-Specific Flow-Marker in Ph+ Chronic Myeloid Leukemia
Source: Cells. 2022 Dec 20;12(1):3. doi: 10.3390/cells12010003 (PMC9818308; doi:10.3390/cells12010003)
Supplement: Supplementary file 1 [file cells-12-00003-s001.zip]

Archive with 1 entries (1 files):
- cells-1914392-supplementary.pdf
